# Supplementary material for: Intermixing of Unoccupied States of Metal Phthalocyanine Chains Assembled on Au(110)
Source: Nanomaterials (Basel). 2024 Jan 11;14(2):158. doi: 10.3390/nano14020158 (PMC10819670; doi:10.3390/nano14020158)
Supplement: Supplementary file 1 [file nanomaterials-14-00158-s001.zip]

Archive with 1 entries (1 files):
- nanomaterials-2746660-supplementary.pdf
